# Supplementary material for: Germline variation at 8q24 and prostate cancer risk in men of European ancestry
Source: Nat Commun. 2018 Nov 5;9:4616. doi: 10.1038/s41467-018-06863-1 (PMC6218483; doi:10.1038/s41467-018-06863-1)
Supplement: Supplementary file 3 — Supplementary Data 1 [file 41467_2018_6863_MOESM3_ESM.xlsx]

## Sheet: Sheet1
Supplementary Data 1. Pairwise LD between genetic variants independently associated with PCa risk in the current study and previously published PCa risk variants at 8q24
		Variant ID
Variant ID1	Position2	rs1914295	rs12543663	rs10086908	rs1487240	rs7463326	rs77541621	rs1016343	rs13252298	rs190257175	rs72725879	rs5013678	rs7463708	rs183373024	rs13254738	rs6983561	rs78511380	rs16901979	rs188140481	rs16902094	rs445114	rs620861	rs17464492	rs6983267	rs7837328	rs7000448	rs1447295	rs7812894	rs11986220	rs10090154	rs7837688	rs12549761
rs1914295	127910317	1	0.171884	0.142163	0.0967784	0.0986674	4.37761e-05	0.000530214	0.00362604	0.000660836	0.000142774	0.01445	0.00529663	0.0108682	0.000337791	5.03999e-05	0.000397317	5.03999e-05	0.0142293	0.000104547	0.000882028	0.00277671	0.000113387	0.00916614	0.000546565	0.000217252	0.000319081	0.000189296	0.000189296	0.000189296	5.02004e-05	5.94715e-05
rs12543663	127924659		1	0.0402511	0.0147733	0.0142587	6.06701e-05	0.00128216	0.00139732	0.00124029	0.00168484	0.00227156	0.000710254	0.0335073	0.0131529	0.000250411	0.000212266	0.000250411	0.033642	0.00196254	0.00141538	0.000471012	0.000408039	0.00292918	0.00151968	0.0093847	0.00037735	9.28935e-05	9.28935e-05	9.28935e-05	0.000216813	0.000455408
rs10086908	128011937			1	0.724***	0.718***	9.86697e-05	0.0156667	0.00404741	0.00430854	0.0124471	0.000634625	0.00680516	0.0037385	0.0218181	0.00193123	0.0308198	0.00193123	0.00245616	0.00591006	0.000791776	0.00095527	0.000962785	0.000115861	0.000465795	0.00791751	0.000675611	0.000918879	0.000918879	0.000918879	0.00126005	7.55299e-05
rs1487240	128021752				1	0.995****	1.0733e-07	0.0153231	0.00419667	0.00655822	0.00800005	0.00341203	0.00198973	0.00366126	0.00938523	0.00137099	0.0324537	0.00137099	0.00262868	0.005698	9.81946e-05	0.000149624	1.26232e-05	5.31662e-05	0.000160433	0.0101889	0.000664103	0.000865864	0.000865864	0.000865864	0.00126124	0.00126342
rs7463326	128027954					1	1.0733e-07	0.0147414	0.00330941	0.00661058	0.00759798	0.00301383	0.00174456	0.00371404	0.00879134	0.00143799	0.0320003	0.00143799	0.00267082	0.00600427	7.43044e-05	0.00011992	3.92677e-05	5.30254e-05	0.000267628	0.0103757	0.000590749	0.00078236	0.00078236	0.00078236	0.00115558	0.00137674
rs77541621	128077146						1	0.0693242	0.0147063	0.000415742	0.00516441	0.0100305	0.00689724	0.000754394	0.0190723	0.428**	0.000467818	0.428**	0.000669218	0.0241603	6.87825e-05	5.95767e-05	0.00588831	0.00021725	0.0159745	0.000155423	0.000418087	0.000458315	0.000458315	0.000458315	0.00018918	0.00385803
rs1016343	128093297							1	0.0995726	0.0267526	0.719***	0.0593609	0.431**	0.00548613	0.292*	0.0926792	0.279*	0.0926792	0.00445875	0.00120325	0.003399	0.00562452	0.00381311	0.00336872	0.00155874	0.0048452	0.000556108	0.00118409	0.00118409	0.00118409	0.00266421	0.000526135
rs13252298	128095156								1	0.00356584	0.0866818	0.448**	0.127819	0.0026994	0.139817	0.017236	0.0227908	0.017236	0.00431675	0.000650045	0.00108727	0.000705145	0.000119481	0.000132347	0.00343148	4.0451e-05	0.00343471	0.00299597	0.00299597	0.00299597	0.00500866	0.000376611
rs190257175	128103466									1	0.0314552	0.00448185	0.0176958	0.000182918	0.00010253	0.000773974	0.00154437	0.000773974	0.000162265	0.000290187	0.00160976	0.00158976	0.00142774	0.00817222	0.00299308	0.0009876	1.1282e-06	3.86145e-07	3.86145e-07	3.86145e-07	1.63391e-05	0.00235621
rs72725879	128103969										1	0.0505412	0.610***	0.00179445	0.473**	0.000357533	0.278*	0.000357533	0.00113232	3.60927e-05	0.00744919	0.00612804	0.0104824	0.00304567	0.00675527	0.00194544	0.000206973	0.00030837	0.00030837	0.00030837	0.00210596	0.00167508
rs5013678	128103979											1	0.0752607	0.00139914	0.0743113	0.0138421	0.00518631	0.0138421	0.00324641	4.75658e-05	0.00297528	0.00171377	0.00208578	0.00257754	0.00322934	0.00156715	0.000269228	0.000182155	0.000182155	0.000182155	0.00189792	0.00304351
rs7463708	128104055												1	0.00230287	0.229*	0.00143366	0.173587	0.00143366	0.00135716	0.00106948	0.00333143	0.00311116	0.00685083	0.00249709	0.00603209	0.00353024	0.00637833	0.00593095	0.00593095	0.00593095	0.00722111	0.00269452
rs183373024	128104117													1	0.00761663	0.00140443	0.000101183	0.00140443	0.887****	0.0235838	0.00568635	0.00575527	0.00462553	0.000530413	0.00230163	0.00544921	0.0191849	0.0112563	0.0112563	0.0112563	0.00963391	0.000995411
rs13254738	128104343														1	0.00464454	0.153747	0.00464454	0.00594433	0.00199355	0.0155604	0.0097393	0.0238153	0.000252657	0.00350572	0.00621913	0.00146837	0.000769995	0.000769995	0.000769995	3.50707e-06	5.37274e-06
rs6983561	128106880															1	0.00042813	1****	0.00124586	0.017608	0.00109332	0.00202465	0.000111173	0.000503463	0.0040364	0.00110236	0.000115871	0.000144617	0.000144617	0.000144617	4.48717e-06	0.000488662
rs78511380	128114146																1	0.00042813	1.95888e-05	0.000222604	0.000522453	0.00103592	0.00497107	0.0241897	0.0093514	0.0107588	0.0005581	0.000646707	0.000646707	0.000646707	0.00127534	0.000785114
rs16901979	128124916																	1	0.00124586	0.017608	0.00109332	0.00202465	0.000111173	0.000503463	0.0040364	0.00110236	0.000115871	0.000144617	0.000144617	0.000144617	4.48717e-06	0.000488662
rs188140481	128191672																		1	0.0297915	0.00744154	0.00751818	0.00344244	0.00233574	0.00476932	0.00685014	0.0237137	0.0143036	0.0143036	0.0143036	0.0124329	0.000662133
rs16902094	128320346																			1	0.148318	0.137088	0.0806374	6.08717e-05	0.000458157	0.00988217	0.00866382	0.00923631	0.00923631	0.00923631	0.00644101	0.00276712
rs445114	128323181																				1	0.955****	0.640***	0.00379577	0.00271283	0.0351612	0.00431015	0.0054745	0.0054745	0.0054745	0.00410996	0.000360021
rs620861	128335673																					1	0.623***	0.00380168	0.00219157	0.0287962	0.00294786	0.00391801	0.00391801	0.00391801	0.00220714	0.000193752
rs17464492	128342866																						1	0.0006206	0.000567459	0.0197842	0.000699235	0.000872703	0.000872703	0.000872703	0.00197717	0.00276609
rs6983267	128413305																							1	0.578**	0.174249	0.000639554	0.000144256	0.000144256	0.000144256	0.000324273	0.00035526
rs7837328	128423127																								1	0.0278943	0.000499429	0.00116615	0.00116615	0.00116615	0.000673098	0.000899025
rs7000448	128441170																									1	0.00564341	0.00489538	0.00489538	0.00489538	0.00265463	0.00488211
rs1447295	128485038																										1	0.971****	0.971****	0.971****	0.864****	0.0257906
rs7812894	128520479																											1	1****	1****	0.891****	0.0252547
rs11986220	128531689																												1	1****	0.891****	0.0252547
rs10090154	128532137																													1	0.891****	0.0252547
rs7837688	128539360																														1	0.0228697
rs12549761	128540776																															1
Pairwise LD between PCa risk variants in European ancestry population were estimated using the 1KGP Phase 3 EUR panel; the numbers above the diagonal represent r2 values.
1Variants in bold are previously reported PCa risk variants at 8q24.
2Chromosome 8 co-ordinates based on human genome build 37 (GRCh37).
*r2>0.2-0.4
**r2>0.4-0.6
***r2>0.6-0.8
****r2>0.8
