# Supplementary material for: Germline variation at 8q24 and prostate cancer risk in men of European ancestry
Source: Nat Commun. 2018 Nov 5;9:4616. doi: 10.1038/s41467-018-06863-1 (PMC6218483; doi:10.1038/s41467-018-06863-1)
Supplement: Supplementary file 4 — Supplementary Data 2 [file 41467_2018_6863_MOESM4_ESM.xlsx]

## Sheet: Sheet1
Supplementary Data 2. Variants in the 95% credible set and correlated variants
				Credible sets1
Variant ID2	Position3	p-value4	Stepwise signal5	0.8	0.85	0.9	0.95	Max PostProb6	Max variant-specific BF6	No. of correlated variants7	Correlated variant IDs7
rs77541621*	128077146	2.93e-137	S	Y	Y	Y	Y	1	>400,000	1	rs77541621*
rs1487240	128021752	2.768e-66	S	Y	Y	Y	Y	0.9928	>400,000	3	rs1487240, rs7463326*, rs9297750
rs17464492*	128342866	3.011e-52	S	Y	Y	Y	Y	0.9167	18184.2	2	rs10956359, rs17464492*
rs12549761*	128540776	1.607e-45	S	Y	Y	Y	Y	1	>400,000	1	rs12549761*
rs5013678	128103979	1.581e-19	S	Y	Y	Y	Y	0.99505	>400,000	1	rs5013678
rs78511380	128114146	3.479e-18	S	Y	Y	Y	Y	0.77395	3114.83	1	rs78511380
rs56005245	128113426	0.03943		Y	Y	Y	Y	0.9924	164175	1	rs56005245
rs10107982	128318755	0.05565		Y	Y	Y	Y	0.0739	115.922	2	rs10107982, rs62516012
rs13271478	127921284	0.1208	T	Y	Y	Y	Y	0.97395	40425	8	rs13271478, rs13271795, rs17755283, rs1914295, rs35171476, rs35561981, rs35904296, rs7828737
rs188140481*	128191672	0.139	T	Y	Y	Y	Y	1	>400,000	3	rs188140481*, rs138042437, rs183373024*
rs11986220*	128531689	0.139	T	Y	Y	Y	Y	1	>400,000	30	rs11986220*, rs10090154*, rs10808558, rs11300434, rs11393128, rs11995378, rs12545648, rs13255059, rs1447296, rs4242382, rs4242384, rs4314621, rs4431561, rs4515512, rs4582524, rs4871024, rs4871813, rs6470529, rs7005132, rs7812429, rs7812894*, rs7814837, rs7824776, rs7824868, rs7832031, rs7837688*, rs7843031, rs8180905, rs9297759, rs9643226
rs10505477	128407443	0.3536	T	Y	Y	Y	Y	1	>400,000	3	rs10505477, rs12682374, rs6983267*
rs4285449	128568550	5.618e-08			Y	Y	Y	0.02405	22.8931	1	rs4285449
rs8180916	127855241	3.721e-06			Y	Y	Y	0.01365	13.074	1	rs8180916
rs4870985	127855936	5.342e-05			Y	Y	Y	0.0078	7.15655	1	rs4870985
rs7463708*	128104055	0.004445			Y	Y	Y	0.0093	8.83869	1	rs7463708*
rs13249021	127924412	0.0148			Y	Y	Y	0.0139	13.4146	1	rs13249021
rs115294184	128169322	1.74e-07				Y	Y	0.014	14.0968	4	rs115294184, rs116146766, rs149063751, rs76927191
rs12677233	127794919	5.885e-07				Y	Y	0.0037	3.47961	7	rs12677233, rs201342952, rs7011750, rs7014383, rs75555058, rs77933573, rs7843726
rs182395051	128215636	1.29e-05				Y	Y	0.0033	3.47961	1	rs182395051
rs10103070	127842396	1.442e-05				Y	Y	0.0074	6.82093	8	rs10103070, rs10956327, rs10956329, rs13257258, rs1873186, rs6470474, rs6983599, rs7844928
rs7461486	128570094	2.566e-05				Y	Y	0.00315	3.14696	1	rs7461486
rs57588856	127836925	2.903e-05				Y	Y	0.00665	5.98308	2	rs57588856, rs7839420
rs10089880	127842405	4.641e-05				Y	Y	0.0073	6.65323	4	rs10089880, rs10102846, rs2046790, rs2046791
rs7011735	127834617	7.113e-05				Y	Y	0.00565	6.15051	1	rs7011735
rs11280703	127884215	0.0002151				Y	Y	0.003	3.14696	2	rs11280703, rs35855425
rs1456315	128103937	0.1188				Y	Y	0.0074	8.50172	1	rs1456315
rs10109723	128458238	0.4441				Y	Y	0.00325	3.31325	1	rs10109723
rs28663168	128100409	0.701	T			Y	Y	0.00595	6.65323	3	rs28663168, rs72725879*, rs7837848
rs2015595	128033432	1.241e-07					Y	0.002	1.819	2	rs2015595, rs67239690
8:128038124:A:<INS:ME:ALU>:128038401	128038124	1.721e-07					Y	0.00265	2.81457	1	8:128038124:A:<INS:ME:ALU>:128038401
rs4313118	128571759	3.376e-07					Y	0.00155	1.98476	8	rs4313118, rs6470533, rs6995840, rs74815096, rs75741226, rs76597555, rs76780643, rs78122878
rs7815436	127894008	6.021e-07					Y	0.00185	1.98476	1	rs7815436
rs10505491	127845389	7.661e-07					Y	0.00215	1.819	9	rs10505491, rs16901753, rs16901755, rs1826083, rs5894840, rs62529847, rs62529848, rs62529850, rs71769098
rs16902008	128197295	1.354e-06					Y	0.0013	1.48768	8	rs16902008, rs1456304, rs368559193, rs73350017, rs75015671, rs76865301, rs78276389, rs79655367
rs73330306	127856648	3.07e-06					Y	0.00175	1.98476	1	rs73330306
rs10094678	127965165	7.963e-06					Y	0.00205	2.15059	5	rs10094678, rs12676144, rs1487239, rs35167455, rs7842211
rs10626588	128569702	8.269e-06					Y	0.00215	1.98476	6	rs10626588, rs4336570, rs7386167, rs7386461, rs7386954, rs7388649
rs1487236	128049005	1.202e-05					Y	0.00195	2.48245	1	rs1487236
rs75170735	128115378	1.295e-05					Y	0.00365	3.81254	5	rs17765137, rs75170735, rs77209506, rs78809737,rs80103808
rs10505486	128004834	1.75e-05					Y	0.00195	1.98476	2	rs10505486, rs147770360
rs1516938	127981586	5.186e-05					Y	0.00155	1.65331	1	rs1516938
rs10481162	127929167	7.23e-05					Y	0.00125	1.48768	5	rs10481162, rs13262288, rs13278054, rs17755664, rs67768065
rs6984837	127901649	0.0004385					Y	0.0043	5.64841	1	rs6984837
rs35224535	127907043	0.005264					Y	0.00285	2.64848	2	rs35224535, rs35554116
rs382434	128324147	0.0097					Y	0.00885	10.6969	1	rs382434
rs1840709	128099455	0.01858					Y	0.0098	11.5443	1	rs1840709
rs4581008	128090865	0.1471					Y	0.00115	1.32212	7	rs4581008, rs12544839, rs12544844, rs34375527, rs34872094, rs4620246, rs6987760
rs11775030	127911006	0.1626					Y	0.00505	5.98308	10	rs11775030, rs13282012, rs2220321, rs2220322, rs35358635, rs4871750, rs4871752, rs7012789, rs7817717, rs9297746
rs10095062	128178291	0.4938					Y	0.002	2.15059	1	rs10095062
Credible sets were determined as the variants in the top models that summed to a specific cumulative posterior probability and includes only those variants found in all four of the independent JAM runs.
1Credible sets of variants at the 80%, 85%, 90% and 95% confidence thresholds driving the independent association signals identified through JAM.
2Variants included in the 95% credible set ranked by credible set and p-value; variant in bold were significantly associated with PCa risk (p<10-8) in the final stepwise model; variants with an asterisk (*) are previously reported PCa risk markers at 8q24.
3Chromosome 8 co-ordinates based on human genome build 37 (GRCh37).
4Conditional meta p-value for association with PCa risk adjusted for country, 7(OncoArray)/8(iCOGS) principal components and the 12 independent signals from the final stepwise model.
5The 12 variants selected through stepwise model (S) and their highly correlated Priority Pruner proxies at r2>0.9 (T).
6Maximum posterior probability (PostProb) and bayes factor (BF) for variants in the 95% credible set.
7Variants in the 95% credible set and variants highly correlated (r2>0.9) with those in the credible set; variant in bold were significantly associated with PCa risk (p<10-8) in the final stepwise model; variants with an asterisk (*) are previously reported PCa risk markers at 8q24.
