# Supplementary material for: Germline variation at 8q24 and prostate cancer risk in men of European ancestry
Source: Nat Commun. 2018 Nov 5;9:4616. doi: 10.1038/s41467-018-06863-1 (PMC6218483; doi:10.1038/s41467-018-06863-1)
Supplement: Supplementary file 5 — Supplementary Data 3 [file 41467_2018_6863_MOESM5_ESM.xlsx]

## Sheet: Sheet1
Supplementary Data 3. Functional annotation for variants in the 95% credible set and correlated variants
				Credible sets1
Variant ID2	Position3	p-value4	Stepwise signal5	0.8	0.85	0.9	0.95	Position relative to gene6	Nearest gene	Closest TSS7	ChiP-Seq8	DNaseI9	H3K27AC10	H3K27Me310	H3K4Me310	PC3 ChromHMM11	PrEC ChromHMM11	eQTLs12	Conserved elements13	CADD score14
rs77541621*	128077146	2.93e-137	S	Y	Y	Y	Y	intergenic	PCAT1,PCAT2	dist=43887;dist=7793	FOXA1(1)	0	0	0	0	Heterochromatin	Heterochromatin		0	0.725
rs7812894*	128520479	1.55e-122	S	Y	Y	Y	Y	intergenic	CASC8,CASC11	dist=26095;dist=178109	FOXA1(2),GATA2(1)	1	2	0	0	Enhancer	Enhancer		1	0.154
rs183373024*	128104117	4.89e-95	S	Y	Y	Y	Y	intergenic	PCAT2,RP11-255B23.4	dist=9651;dist=93763	AR(3),FOXA1(3),HOXB13(1),NKX3.1(2)	3	0	0	0	Heterochromatin	Heterochromatin		0	1.722
rs6983267*	128413305	5.68e-84	S	Y	Y	Y	Y	ncRNA_intronic	CASC8		CTCF(1),FOXA1(2)	1	2	0	0	CTCF+Enhancer	Enhancer		4	11.16
rs1487240	128021752	2.77e-66	S	Y	Y	Y	Y	ncRNA_intronic	PCAT1			0	0	0	0	Heterochromatin	Heterochromatin		0	2.191
rs17464492*	128342866	3.01e-52	S	Y	Y	Y	Y	ncRNA_intronic	CASC8		AR(3),ERG(2),FOXA1(2),GABPA(1),GATA2(1),HOXB13(1),NKX3.1(2)	4	0	0	0	Enhancer	Enhancer		4	14.77
rs12549761*	128540776	1.61e-45	S	Y	Y	Y	Y	intergenic	CASC8,CASC11	dist=46392;dist=157812		0	0	0	0	Heterochromatin	Heterochromatin		0	2.545
rs1914295	127910317	7.3e-25	S	Y	Y	Y	Y	ncRNA_intronic	PCAT1			0	0	0	0	Heterochromatin	Transcribed	FAM84B	0	0.884
rs5013678	128103979	1.58e-19	S	Y	Y	Y	Y	intergenic	PCAT2,RP11-255B23.4	dist=9513;dist=93901	FOXA1(2)	0	2	0	0	Heterochromatin	Heterochromatin		0	3.24
rs78511380	128114146	3.48e-18	S	Y	Y	Y	Y	intergenic	PCAT2,RP11-255B23.4	dist=19680;dist=83734	AR(2),ERG(1),FOXA1(3),HOXB13(1),NKX3.1(1)	4	2	0	0	Heterochromatin	Heterochromatin		0	6.029
rs1447296	128495359	0.0006519	T	Y	Y	Y	Y	upstream	CASC8			0	0	0	0	Heterochromatin	Heterochromatin		0	3.873
rs4431561	128498504	0.003398	T	Y	Y	Y	Y	intergenic	CASC8,CASC11	dist=4120;dist=200084		0	0	0	0	Heterochromatin	Heterochromatin	POU5F1B	0	1.955
rs56005245	128113426	0.03943		Y	Y	Y	Y	intergenic	PCAT2,RP11-255B23.4	dist=18960;dist=84454		0	2	0	0	Heterochromatin	Heterochromatin		0	2.429
rs7824868	128524414	0.05046	T	Y	Y	Y	Y	intergenic	CASC8,CASC11	dist=30030;dist=174174		0	0	0	0	Promoter	Enhancer		0	1.446
rs10107982	128318755	0.05565		Y	Y	Y	Y	ncRNA_intronic	CASC8			0	0	0	0	Enhancer	Heterochromatin		0	5.385
rs11995378	128496412	0.05923	T	Y	Y	Y	Y	intergenic	CASC8,CASC11	dist=2028;dist=202176		0	0	0	0	Heterochromatin	Heterochromatin	POU5F1B	0	0.04
rs13271478	127921284	0.1208	T	Y	Y	Y	Y	ncRNA_intronic	PCAT1			0	0	0	0	Heterochromatin	Heterochromatin		0	2.467
rs188140481*	128191672	0.139	T	Y	Y	Y	Y	intergenic	PCAT2,RP11-255B23.4	dist=97206;dist=6208	FOXA1(1)	0	0	0	0	Transcribed	Heterochromatin		0	3.387
rs11986220*	128531689	0.139	T	Y	Y	Y	Y	intergenic	CASC8,CASC11	dist=37305;dist=166899	AR(3),FOXA1(2),GATA2(1),HOXB13(1)	3	1	0	0	Heterochromatin	Heterochromatin		0	0.681
rs4314621	128518015	0.1706	T	Y	Y	Y	Y	intergenic	CASC8,CASC11	dist=23631;dist=180573		0	0	0	0	Transcribed	Heterochromatin		0	2.059
rs11393128	128515775	0.1893	T	Y	Y	Y	Y	intergenic	CASC8,CASC11	dist=21391;dist=182813		0	0	0	0	Heterochromatin	Heterochromatin		0	0.218
rs138042437	128208369	0.2053	T	Y	Y	Y	Y	ncRNA_intronic	RP11-255B23.4			0	0	0	0	Transcribed	Heterochromatin		0	0.829
rs35171476	127905632	0.2213	T	Y	Y	Y	Y	ncRNA_intronic	PCAT1			0	0	0	0	Heterochromatin	Transcribed	FAM84B	0	3.834
rs13271795	127921396	0.2261	T	Y	Y	Y	Y	ncRNA_intronic	PCAT1			0	0	0	0	Heterochromatin	Heterochromatin	FAM84B	0	0.887
rs9643226	128494481	0.2344	T	Y	Y	Y	Y	upstream	CASC8			0	0	0	0	Heterochromatin	Heterochromatin	POU5F1B	0	2.52
rs10956359	128342154	0.2468	T	Y	Y	Y	Y	ncRNA_intronic	CASC8			0	2	0	0	Enhancer	Promoter		0	2.632
rs10090154*	128532137	0.2482	T	Y	Y	Y	Y	intergenic	CASC8,CASC11	dist=37753;dist=166451	FOXA1(1)	2	2	0	0	Heterochromatin	Heterochromatin		0	11.68
rs4242384	128518554	0.2622	T	Y	Y	Y	Y	intergenic	CASC8,CASC11	dist=24170;dist=180034		0	0	0	0	Transcribed	Heterochromatin		0	3.956
rs4582524	128528435	0.2655	T	Y	Y	Y	Y	intergenic	CASC8,CASC11	dist=34051;dist=170153		0	0	0	0	Heterochromatin	Heterochromatin	POU5F1B	0	0.303
rs4515512	128532399	0.2785	T	Y	Y	Y	Y	intergenic	CASC8,CASC11	dist=38015;dist=166189	CTCF(1)	0	2	0	0	Heterochromatin	Heterochromatin	POU5F1B	0	4.603
rs13255059	128530616	0.2869	T	Y	Y	Y	Y	intergenic	CASC8,CASC11	dist=36232;dist=167972		0	2	0	0	Heterochromatin	Heterochromatin		0	3.604
rs7812429	128520173	0.3023	T	Y	Y	Y	Y	intergenic	CASC8,CASC11	dist=25789;dist=178415	AR(1),FOXA1(1)	0	2	0	0	Enhancer	Enhancer		0	1.288
rs7828737	127909080	0.329	T	Y	Y	Y	Y	ncRNA_intronic	PCAT1		FOXA1(2)	0	0	0	0	Heterochromatin	Enhancer		0	2.303
rs7832031	128516952	0.3498	T	Y	Y	Y	Y	intergenic	CASC8,CASC11	dist=22568;dist=181636		0	0	0	0	Transcribed	Heterochromatin		0	5.651
rs10505477	128407443	0.3536	T	Y	Y	Y	Y	ncRNA_intronic	CASC8			0	0	0	0	Enhancer	Enhancer		2	16.37
rs7814837	128522202	0.3966	T	Y	Y	Y	Y	intergenic	CASC8,CASC11	dist=27818;dist=176386	AR(1)	0	0	0	0	Enhancer	Enhancer	POU5F1B	0	5.074
rs7463326*	128027954	0.49	T	Y	Y	Y	Y	ncRNA_intronic	PCAT1			0	0	0	0	Heterochromatin	Heterochromatin		0	3.53
rs9297759	128519171	0.5515	T	Y	Y	Y	Y	intergenic	CASC8,CASC11	dist=24787;dist=179417		0	2	0	1	Promoter	Enhancer		0	1.211
rs4871024	128499911	0.5801	T	Y	Y	Y	Y	intergenic	CASC8,CASC11	dist=5527;dist=198677		0	0	1	1	Heterochromatin	Heterochromatin	POU5F1B	0	4.51
rs7824776	128533442	0.5907	T	Y	Y	Y	Y	intergenic	CASC8,CASC11	dist=39058;dist=165146		0	0	0	0	Heterochromatin	Heterochromatin	POU5F1B	0	0.763
rs8180905	128538824	0.6067	T	Y	Y	Y	Y	intergenic	CASC8,CASC11	dist=44440;dist=159764		0	0	0	0	Heterochromatin	Heterochromatin		0	0.808
rs62516012	128335526	0.6362		Y	Y	Y	Y	ncRNA_intronic	CASC8			0	0	0	0	Heterochromatin	Heterochromatin		0	8.365
rs9297750	128022973	0.6519	T	Y	Y	Y	Y	ncRNA_intronic	PCAT1			0	0	0	0	Heterochromatin	Heterochromatin		0	5.228
rs7843031	128533473	0.7161	T	Y	Y	Y	Y	intergenic	CASC8,CASC11	dist=39089;dist=165115		0	0	0	0	Heterochromatin	Heterochromatin	POU5F1B	0	1.842
rs6470529	128544812	0.7509	T	Y	Y	Y	Y	intergenic	CASC8,CASC11	dist=50428;dist=153776		0	0	0	0	Heterochromatin	Heterochromatin		0	0.072
rs4242382	128517573	0.7527	T	Y	Y	Y	Y	intergenic	CASC8,CASC11	dist=23189;dist=181015		0	0	0	0	Transcribed	Heterochromatin		0	3.195
rs11300434	128545001	0.777	T	Y	Y	Y	Y	intergenic	CASC8,CASC11	dist=50618;dist=153586		0	0	0	0	Heterochromatin	Heterochromatin		0	3.145
rs4871813	128547942	0.7835	T	Y	Y	Y	Y	intergenic	CASC8,CASC11	dist=53558;dist=150646		0	0	0	0	Heterochromatin	Heterochromatin		0	4.662
rs7005132	128535635	0.8568	T	Y	Y	Y	Y	intergenic	CASC8,CASC11	dist=41251;dist=162953		0	0	0	0	Heterochromatin	Heterochromatin		0	0.777
rs10808558	128501150	0.8657	T	Y	Y	Y	Y	intergenic	CASC8,CASC11	dist=6766;dist=197438		0	0	0	0	Heterochromatin	Heterochromatin		0	1.568
rs12545648	128534755	0.8746	T	Y	Y	Y	Y	intergenic	CASC8,CASC11	dist=40371;dist=163833		0	0	0	0	Heterochromatin	Heterochromatin		0	0.852
rs7837688*	128539360	0.9222	T	Y	Y	Y	Y	intergenic	CASC8,CASC11	dist=44976;dist=159228		0	0	0	0	Heterochromatin	Heterochromatin		0	1.942
rs35904296	127902364	0.9468	T	Y	Y	Y	Y	ncRNA_intronic	PCAT1			0	0	0	0	Heterochromatin	Transcribed	FAM84B	0	1.692
rs17755283	127923443	0.9535	T	Y	Y	Y	Y	ncRNA_intronic	PCAT1			0	0	0	0	Heterochromatin	Heterochromatin		0	7.567
rs35561981	127923347	0.9659	T	Y	Y	Y	Y	ncRNA_intronic	PCAT1			0	0	0	0	Enhancer	Heterochromatin		0	0.122
rs12682374	128410948	0.9718	T	Y	Y	Y	Y	ncRNA_intronic	CASC8		FOXA1(1)	0	0	0	0	Transcribed	Enhancer		0	1.697
rs4285449	128568550	5.62e-08			Y	Y	Y	intergenic	CASC8,CASC11	dist=74166;dist=130038		0	0	0	0	Heterochromatin	Heterochromatin		0	4.159
rs8180916	127855241	3.72e-06			Y	Y	Y	intergenic	RP11-351C8.1,PCAT1	dist=52359;dist=4059		0	0	0	1	Promoter	Enhancer		0	4.282
rs4870985	127855936	5.34e-05			Y	Y	Y	intergenic	RP11-351C8.1,PCAT1	dist=53054;dist=3364		0	0	0	0	Transcribed	Transcribed		0	4.693
rs7463708*	128104055	0.004445			Y	Y	Y	intergenic	PCAT2,RP11-255B23.4	dist=9589;dist=93825	AR(2),FOXA1(3),HOXB13(1),NKX3.1(2)	0	2	0	0	Heterochromatin	Heterochromatin		0	2.186
rs13249021	127924412	0.0148			Y	Y	Y	ncRNA_intronic	PCAT1			0	0	0	0	Heterochromatin	Heterochromatin		0	5.499
rs72725879*	128103969	1.26e-83	S			Y	Y	intergenic	PCAT2,RP11-255B23.4	dist=9503;dist=93911	FOXA1(2)	0	2	0	0	Heterochromatin	Heterochromatin		0	4.64
rs116146766	128169317	1.74e-07				Y	Y	intergenic	PCAT2,RP11-255B23.4	dist=74851;dist=28563		0	0	0	0	Heterochromatin	Heterochromatin		0	2.618
rs115294184	128169322	1.74e-07				Y	Y	intergenic	PCAT2,RP11-255B23.4	dist=74856;dist=28558		0	0	0	0	Heterochromatin	Heterochromatin		0	3.371
rs7014383	127783793	3.64e-07				Y	Y	ncRNA_intronic	RP11-351C8.1			0	0	0	0	Heterochromatin	Heterochromatin		0	0.853
rs12677233	127794919	5.89e-07				Y	Y	ncRNA_intronic	RP11-351C8.1			0	0	0	0	Heterochromatin	Heterochromatin		0	2.93
rs7843726	127817460	9.72e-07				Y	Y	intergenic	RP11-351C8.1,PCAT1	dist=14578;dist=41840	ERG(1)	0	0	0	0	Heterochromatin	Heterochromatin		0	1.011
rs75555058	127818446	9.94e-07				Y	Y	intergenic	RP11-351C8.1,PCAT1	dist=15564;dist=40854		0	0	0	0	Heterochromatin	Heterochromatin		0	1.788
rs76927191	128158835	2.61e-06				Y	Y	intergenic	PCAT2,RP11-255B23.4	dist=64369;dist=39045	FOXA1(1)	0	2	0	0	Heterochromatin	Heterochromatin		0	9.69
rs77933573	127807827	2.88e-06				Y	Y	intergenic	RP11-351C8.1,PCAT1	dist=4945;dist=51473		0	0	0	0	Heterochromatin	Heterochromatin		0	3.631
rs7011750	127811580	2.98e-06				Y	Y	intergenic	RP11-351C8.1,PCAT1	dist=8698;dist=47720		0	0	0	0	Heterochromatin	Heterochromatin		0	0.075
rs1873186	127837111	1.1e-05				Y	Y	intergenic	RP11-351C8.1,PCAT1	dist=34229;dist=22189	FOXA1(1),GATA2(1)	2	2	0	2	Promoter	Enhancer		4	6.417
rs6470474	127828841	1.17e-05				Y	Y	intergenic	RP11-351C8.1,PCAT1	dist=25959;dist=30459		0	0	0	0	Heterochromatin	Heterochromatin		0	1.557
rs182395051	128215636	1.29e-05				Y	Y	upstream	RP11-255B23.4			0	0	0	0	Transcribed	Heterochromatin		0	0.907
rs6983599	127836035	1.35e-05				Y	Y	intergenic	RP11-351C8.1,PCAT1	dist=33153;dist=23265		0	0	0	0	Heterochromatin	Heterochromatin		0	1.547
rs10956327	127826599	1.36e-05				Y	Y	intergenic	RP11-351C8.1,PCAT1	dist=23717;dist=32701		0	0	0	0	Heterochromatin	Heterochromatin		0	0.282
rs7844928	127826084	1.44e-05				Y	Y	intergenic	RP11-351C8.1,PCAT1	dist=23202;dist=33216		0	0	0	0	Heterochromatin	Heterochromatin		0	0.684
rs10103070	127842396	1.44e-05				Y	Y	intergenic	RP11-351C8.1,PCAT1	dist=39514;dist=16904		0	0	0	0	Heterochromatin	Transcribed		0	1.454
rs13257258	127842198	1.5e-05				Y	Y	intergenic	RP11-351C8.1,PCAT1	dist=39316;dist=17102		0	0	0	0	Heterochromatin	Transcribed		0	1.484
rs201342952	127775213	1.77e-05				Y	Y	intergenic	RP11-89K10.1,RP11-351C8.1	dist=49553;dist=3908		0	0	0	0	Heterochromatin	Heterochromatin		0	0.38
rs10956329	127841932	1.86e-05				Y	Y	intergenic	RP11-351C8.1,PCAT1	dist=39050;dist=17368		0	0	0	0	Heterochromatin	Transcribed		0	2.055
rs149063751	128153227	2.39e-05				Y	Y	intergenic	PCAT2,RP11-255B23.4	dist=58761;dist=44653		0	0	0	0	Heterochromatin	Heterochromatin		0	2.082
rs7461486	128570094	2.57e-05				Y	Y	intergenic	CASC8,CASC11	dist=75710;dist=128494		0	0	0	0	Heterochromatin	Heterochromatin		0	6.177
rs57588856	127836925	2.9e-05				Y	Y	intergenic	RP11-351C8.1,PCAT1	dist=34044;dist=22373	CTCF(2),NKX3.1(1)	6	2	0	1	CTCF+Enhancer	CTCF+Enhancer		0	19.2
rs7839420	127833841	2.93e-05				Y	Y	intergenic	RP11-351C8.1,PCAT1	dist=30959;dist=25459		0	0	0	0	Heterochromatin	Heterochromatin		0	2.828
rs10089880	127842405	4.64e-05				Y	Y	intergenic	RP11-351C8.1,PCAT1	dist=39523;dist=16895		0	0	0	0	Heterochromatin	Transcribed		0	1.696
rs10102846	127842278	6.61e-05				Y	Y	intergenic	RP11-351C8.1,PCAT1	dist=39396;dist=17022		0	0	0	0	Heterochromatin	Transcribed		0	2.446
rs2046791	127838665	6.84e-05				Y	Y	intergenic	RP11-351C8.1,PCAT1	dist=35783;dist=20635		0	0	0	0	Heterochromatin	Transcribed		0	1.901
rs2046790	127838871	7.08e-05				Y	Y	intergenic	RP11-351C8.1,PCAT1	dist=35989;dist=20429		0	0	0	0	Heterochromatin	Transcribed		0	0.579
rs7011735	127834617	7.11e-05				Y	Y	intergenic	RP11-351C8.1,PCAT1	dist=31735;dist=24683		0	0	0	0	Heterochromatin	Heterochromatin		0	1.702
rs11280703	127884215	0.0002151				Y	Y	ncRNA_intronic	PCAT1			0	0	0	0	Heterochromatin	Transcribed		0	1.285
rs35855425	127884408	0.0002246				Y	Y	ncRNA_intronic	PCAT1			0	0	0	0	Heterochromatin	Transcribed		1	4.194
rs1456315	128103937	0.1188				Y	Y	intergenic	PCAT2,RP11-255B23.4	dist=9471;dist=93943	FOXA1(2)	0	2	0	0	Heterochromatin	Heterochromatin		0	3.113
rs10109723	128458238	0.4441				Y	Y	ncRNA_intronic	CASC8			0	0	0	0	Heterochromatin	Heterochromatin		0	0.393
rs28663168	128100409	0.701	T			Y	Y	intergenic	PCAT2,RP11-255B23.4	dist=5943;dist=97471		0	0	0	0	Heterochromatin	Transcribed		2	14.18
rs7837848	128099532	0.7972	T			Y	Y	intergenic	PCAT2,RP11-255B23.4	dist=5066;dist=98348	CTCF(1)	0	0	0	0	Heterochromatin	Transcribed		1	12.66
rs67239690	128036074	8.85e-08					Y	intergenic	PCAT1,PCAT2	dist=2815;dist=48865		0	2	0	0	Heterochromatin	Heterochromatin		0	1.742
rs2015595	128033432	1.24e-07					Y	downstream	PCAT1			0	0	0	0	Heterochromatin	Heterochromatin		0	1.814
8:128038124:A:<INS:ME:ALU>:128038401	128038124	1.72e-07					Y	intergenic	PCAT1,PCAT2	dist=4865;dist=46815		0	0	0	0	Heterochromatin	Heterochromatin		0	unknown
rs78809737	128104218	1.99e-07					Y	intergenic	PCAT2,RP11-255B23.4	dist=9752;dist=93662	AR(2),FOXA1(3),HOXB13(1),NKX3.1(2)	3	1	0	0	Heterochromatin	Heterochromatin		0	4.962
rs6470533	128572878	2.04e-07					Y	intergenic	CASC8,CASC11	dist=78494;dist=125710	AR(2),ERG(1),FOXA1(1),NKX3.1(1)	0	0	0	0	Heterochromatin	Heterochromatin		0	3.085
rs6995840	128572345	2.07e-07					Y	intergenic	CASC8,CASC11	dist=77961;dist=126243		0	0	0	0	Heterochromatin	Heterochromatin		0	2.545
rs78122878	128573191	2.23e-07					Y	intergenic	CASC8,CASC11	dist=78807;dist=125397		0	0	0	0	Heterochromatin	Heterochromatin		0	3.415
rs75741226	128569180	2.46e-07					Y	intergenic	CASC8,CASC11	dist=74796;dist=129408		0	0	0	0	Heterochromatin	Heterochromatin		0	0.199
rs76780643	128569261	2.5e-07					Y	intergenic	CASC8,CASC11	dist=74877;dist=129327		0	0	0	0	Heterochromatin	Heterochromatin		0	4.095
rs74815096	128577675	2.69e-07					Y	intergenic	CASC8,CASC11	dist=83291;dist=120913		0	0	0	0	Transcribed	Transcribed		0	0.128
rs76597555	128577207	2.72e-07					Y	intergenic	CASC8,CASC11	dist=82823;dist=121381		0	0	0	0	Transcribed	Transcribed		0	0.833
rs4313118	128571759	3.38e-07					Y	intergenic	CASC8,CASC11	dist=77375;dist=126829		0	0	0	0	Heterochromatin	Heterochromatin		0	0.516
rs71769098	127854985	4.36e-07					Y	intergenic	RP11-351C8.1,PCAT1	dist=52104;dist=4311		0	0	0	0	Promoter	Enhancer		1	1.479
rs62529850	127864148	4.68e-07					Y	ncRNA_intronic	PCAT1			0	0	0	0	Heterochromatin	Heterochromatin		0	9.592
rs62529848	127860110	5.59e-07					Y	ncRNA_intronic	PCAT1			0	0	0	0	Heterochromatin	Heterochromatin		0	6.214
rs7815436	127894008	6.02e-07					Y	ncRNA_intronic	PCAT1			0	0	0	0	Heterochromatin	Heterochromatin		0	2.356
rs75015671	128193658	6.46e-07					Y	intergenic	PCAT2,RP11-255B23.4	dist=99192;dist=4222		0	0	0	0	Heterochromatin	Heterochromatin		0	3.235
rs10505491	127845389	7.66e-07					Y	intergenic	RP11-351C8.1,PCAT1	dist=42507;dist=13911		0	0	0	0	Heterochromatin	Transcribed		0	1.233
rs5894840	127855013	8.52e-07					Y	intergenic	RP11-351C8.1,PCAT1	dist=52132;dist=4285		0	0	0	0	Promoter	Enhancer		1	6.125
rs79655367	128193217	8.64e-07					Y	intergenic	PCAT2,RP11-255B23.4	dist=98751;dist=4663		0	0	0	0	Heterochromatin	Heterochromatin		0	0.264
rs368559193	128196674	9.12e-07					Y	intergenic	PCAT2,RP11-255B23.4	dist=102208;dist=1206		0	0	0	0	Heterochromatin	Heterochromatin		0	4.425
rs1456304	128194694	9.18e-07					Y	intergenic	PCAT2,RP11-255B23.4	dist=100228;dist=3186		0	0	0	0	Heterochromatin	Heterochromatin		0	5.981
rs1826083	127854705	1.05e-06					Y	intergenic	RP11-351C8.1,PCAT1	dist=51823;dist=4595		0	0	0	1	Promoter	Enhancer		0	1.874
rs76865301	128182793	1.08e-06					Y	intergenic	PCAT2,RP11-255B23.4	dist=88327;dist=15087		0	0	0	0	Transcribed	Heterochromatin		0	1.478
rs78276389	128190358	1.1e-06					Y	intergenic	PCAT2,RP11-255B23.4	dist=95892;dist=7522		0	0	0	0	Transcribed	Heterochromatin		0	0.134
rs16902008	128197295	1.35e-06					Y	downstream	RP11-255B23.4			0	0	0	0	Heterochromatin	Heterochromatin		0	3.611
rs62529847	127856543	1.41e-06					Y	intergenic	RP11-351C8.1,PCAT1	dist=53661;dist=2757		0	0	0	0	Transcribed	Transcribed		0	3.269
rs73350017	128197540	1.66e-06					Y	downstream	RP11-255B23.4			0	0	0	0	Heterochromatin	Heterochromatin		0	5.507
rs73330306	127856648	3.07e-06					Y	intergenic	RP11-351C8.1,PCAT1	dist=53766;dist=2652		0	0	0	0	Transcribed	Enhancer		0	1.663
rs16901755	127846315	3.43e-06					Y	intergenic	RP11-351C8.1,PCAT1	dist=43433;dist=12985		3	0	0	0	Heterochromatin	Enhancer		3	1.528
rs16901753	127846275	3.84e-06					Y	intergenic	RP11-351C8.1,PCAT1	dist=43393;dist=13025		3	0	0	0	Heterochromatin	Enhancer		4	17.38
rs4336570	128572773	6.88e-06					Y	intergenic	CASC8,CASC11	dist=78389;dist=125815	AR(2),ERG(1),FOXA1(1),NKX3.1(1)	1	0	0	0	Heterochromatin	Heterochromatin		1	4.374
rs7388649	128570859	7.38e-06					Y	intergenic	CASC8,CASC11	dist=76475;dist=127729		0	0	0	0	Heterochromatin	Heterochromatin		0	0.198
rs10094678	127965165	7.96e-06					Y	ncRNA_intronic	PCAT1			0	0	0	0	Heterochromatin	Heterochromatin	FAM84B	0	1.519
rs10626588	128569702	8.27e-06					Y	intergenic	CASC8,CASC11	dist=75319;dist=128884		0	0	0	0	Heterochromatin	Heterochromatin		0	8.039
rs7386461	128569009	9.34e-06					Y	intergenic	CASC8,CASC11	dist=74625;dist=129579		0	0	0	0	Heterochromatin	Heterochromatin		0	1.081
rs7386954	128570601	9.79e-06					Y	intergenic	CASC8,CASC11	dist=76217;dist=127987		0	0	0	0	Heterochromatin	Heterochromatin		0	2.359
rs1487239	127967038	1.08e-05					Y	ncRNA_intronic	PCAT1			0	0	0	0	Heterochromatin	Heterochromatin	FAM84B	0	0.084
rs7386167	128568712	1.19e-05					Y	intergenic	CASC8,CASC11	dist=74328;dist=129876		0	0	0	0	Heterochromatin	Heterochromatin		0	1.552
rs1487236	128049005	1.2e-05					Y	intergenic	PCAT1,PCAT2	dist=15746;dist=35934		0	0	0	0	Enhancer	Enhancer		0	5.099
rs7842211	127968550	1.29e-05					Y	ncRNA_intronic	PCAT1			0	0	0	0	Heterochromatin	Heterochromatin	FAM84B	0	4.849
rs75170735	128115378	1.3e-05					Y	intergenic	PCAT2,RP11-255B23.4	dist=20912;dist=82502		0	0	0	0	Heterochromatin	Heterochromatin		0	2.401
rs12676144	127969281	1.32e-05					Y	ncRNA_intronic	PCAT1		AR(1),FOXA1(2),GATA2(1),HOXB13(1)	1	1	0	0	Heterochromatin	Heterochromatin	FAM84B	1	16.49
rs80103808	128109431	1.38e-05					Y	intergenic	PCAT2,RP11-255B23.4	dist=14965;dist=88449		0	0	0	0	Heterochromatin	Heterochromatin		0	3.301
rs147770360	127997217	1.39e-05					Y	ncRNA_intronic	PCAT1			0	0	0	0	Heterochromatin	Heterochromatin		0	2.33
rs35167455	127970342	1.51e-05					Y	ncRNA_intronic	PCAT1			0	0	0	0	Heterochromatin	Heterochromatin	FAM84B	0	0.849
rs10505486	128004834	1.75e-05					Y	ncRNA_intronic	PCAT1			0	0	0	0	Heterochromatin	Heterochromatin		0	2.852
rs17765137	128110814	2.36e-05					Y	intergenic	PCAT2,RP11-255B23.4	dist=16348;dist=87066		0	0	0	0	Heterochromatin	Heterochromatin		0	4.693
rs77209506	128138257	3.66e-05					Y	intergenic	PCAT2,RP11-255B23.4	dist=43791;dist=59623		0	0	0	0	Heterochromatin	Heterochromatin		0	1.491
rs1516938	127981586	5.19e-05					Y	ncRNA_intronic	PCAT1			0	0	0	0	Enhancer	Heterochromatin		0	4.996
rs13262288	127928943	6.39e-05					Y	ncRNA_intronic	PCAT1			0	0	0	0	Heterochromatin	Heterochromatin		0	0.881
rs67768065	127929232	6.56e-05					Y	ncRNA_intronic	PCAT1			0	0	0	0	Heterochromatin	Heterochromatin		0	1.136
rs10481162	127929167	7.23e-05					Y	ncRNA_intronic	PCAT1			0	0	0	0	Heterochromatin	Heterochromatin		0	4.962
rs17755664	127927493	0.0002561					Y	ncRNA_intronic	PCAT1			0	0	0	0	Heterochromatin	Heterochromatin		0	2.839
rs13278054	127927021	0.0002661					Y	ncRNA_intronic	PCAT1			0	0	0	0	Heterochromatin	Heterochromatin		0	2.789
rs6984837	127901649	0.0004385					Y	ncRNA_intronic	PCAT1			0	0	0	0	Heterochromatin	Transcribed	FAM84B	0	1.892
rs35224535	127907043	0.005264					Y	ncRNA_intronic	PCAT1			0	0	0	0	Heterochromatin	Transcribed		0	0.556
rs35554116	127915160	0.009205					Y	ncRNA_intronic	PCAT1			0	0	0	0	Heterochromatin	Heterochromatin		1	2.002
rs382434	128324147	0.0097					Y	ncRNA_intronic	CASC8			0	0	0	0	Heterochromatin	Heterochromatin		0	6.757
rs1840709	128099455	0.01858					Y	intergenic	PCAT2,RP11-255B23.4	dist=4989;dist=98425	CTCF(1)	0	0	0	0	Heterochromatin	Transcribed		1	12.21
rs35358635	127907398	0.1288					Y	ncRNA_intronic	PCAT1			0	0	0	0	Heterochromatin	Transcribed		0	2.851
rs6987760	128090311	0.1288					Y	ncRNA_intronic	PCAT2			0	0	0	0	Heterochromatin	Heterochromatin		0	2.02
rs4871750	127902003	0.1291					Y	ncRNA_intronic	PCAT1			0	0	0	0	Heterochromatin	Transcribed		0	0.441
rs13282012	127906604	0.1297					Y	ncRNA_intronic	PCAT1			0	0	0	0	Heterochromatin	Transcribed		0	1.937
rs2220321	127911596	0.1319					Y	ncRNA_intronic	PCAT1			0	0	0	0	Heterochromatin	Heterochromatin		0	5.578
rs2220322	127911557	0.132					Y	ncRNA_intronic	PCAT1			0	0	0	0	Heterochromatin	Heterochromatin		0	9.527
rs34872094	128090701	0.132					Y	ncRNA_intronic	PCAT2			0	0	0	0	Heterochromatin	Heterochromatin		0	1.886
rs7012789	127917208	0.1348					Y	ncRNA_intronic	PCAT1			0	0	0	0	Heterochromatin	Heterochromatin		0	1.82
rs7817717	127903262	0.143					Y	ncRNA_intronic	PCAT1			0	0	0	0	Heterochromatin	Transcribed		1	9.875
rs4620246	128090962	0.1448					Y	ncRNA_intronic	PCAT2			0	0	0	0	Heterochromatin	Heterochromatin		0	3.599
rs4581008	128090865	0.1471					Y	ncRNA_intronic	PCAT2			0	0	0	0	Heterochromatin	Heterochromatin		0	0.917
rs4871752	127920586	0.151					Y	ncRNA_intronic	PCAT1			0	0	0	0	Heterochromatin	Heterochromatin		0	3.781
rs11775030	127911006	0.1626					Y	ncRNA_intronic	PCAT1			0	0	0	0	Heterochromatin	Heterochromatin		0	0.858
rs9297746	127909361	0.1632					Y	ncRNA_intronic	PCAT1			0	0	0	0	Heterochromatin	Transcribed		0	3.602
rs12544844	128091558	0.188					Y	ncRNA_intronic	PCAT2			0	0	0	0	Heterochromatin	Heterochromatin		0	1.914
rs12544839	128091382	0.1902					Y	ncRNA_intronic	PCAT2			0	0	0	0	Heterochromatin	Heterochromatin		0	1.108
rs34375527	128091646	0.229					Y	ncRNA_intronic	PCAT2			0	0	0	0	Heterochromatin	Heterochromatin		0	0.64
rs10095062	128178291	0.4938					Y	intergenic	PCAT2,RP11-255B23.4	dist=83825;dist=19589		0	0	0	0	Transcribed	Heterochromatin		0	3.742
1Credible sets of variants at the 80%, 85%, 90% and 95% confidence thresholds driving the independent association signals identified through JAM.
2JAM tags and their corresponding highly correlated proxy variants as determined using Priority Pruner at r2>0.9 threshold ranked by credible set and p-value; variant in bold were independently associated with PCa risk in the final stepwise model; variants with asterisk (*) are previously reported PCa risk markers at 8q24.
3Chromosome 8 co-ordinates based on human genome build 37 (GRCh37).
4Conditional meta p-value for association with PCa risk adjusted for country, 7(OncoArray)/8(iCOGS) principal components and the 12 independent signals from the final stepwise model.
5The 12 variants selected through stepwise model (S) and their highly correlated Priority Pruner proxies at r2>0.9 (T).
6Gene feature annotation according to wANNOVAR using GENCODE Version 19 transcripts (hg19).
7Distance (bp) to the transcription starting site (TSS) for the relative gene in the previous column.
8Overlap with trascription factor bindings site peaks identified through Chromatin Immunoprecipitation (ChiP)-Sequencing in multiple prostate cell lines[total number of datasets used for the annotation] (AR[3], CTCF[2], ERG[2], FOXA1[3], GABPA[1], GATA2[1], HOXB13[2] and NKX3.1[2]); numbers in brackets within the column correspond to total number of prostate cell lines where the functional featur…
9DNaseI peaks from the seven ENCODE prostate cell lines; numbers correspond to total number of prostate cell lines where the functional feature is overlapping with the variant.
10Overlap with various histone modifications in human prostate cell lines[total number of datasets used for the annotation] (H3K27Ac[2], H3K27me3[2] and H3K4me3[2]); numbers correspond to total number of prostate cell lines where the functional feature is overlapping with the variant.
11ChromHMM chromatin state annotations for human prostate epithelial (PrEC) and prostate adenocarcinoma (PC3) cell lines.
12eQTLs identified through analysis of TCGA prostate adenocarcinoma data.
13Conserved elements in the genome according to GERP++, SiPhy (Omega and Pi) and PhastCons algorithms; numbers indicate total number of overlaps with any of the four databases.
14PHRED score for predicted deleteriousness relative to all possible variants in the genome.
