# Supplementary material for: Germline variation at 8q24 and prostate cancer risk in men of European ancestry
Source: Nat Commun. 2018 Nov 5;9:4616. doi: 10.1038/s41467-018-06863-1 (PMC6218483; doi:10.1038/s41467-018-06863-1)
Supplement: Supplementary file 6 — Supplementary Data 4 [file 41467_2018_6863_MOESM6_ESM.xlsx]

## Sheet: Sheet1
Supplementary Data 4. Proportion of familial relative risk (FRR) explained by the 175 established PCa susceptibility loci including the 12 risk variants at 8q24
Variant ID	Position1	Allele freq2	Proportion of FRR (95%CI)3
rs56391074	1:88210716	0.3793	0.05 (0.02, 0.10)
rs11352831	1:150563440	0.5794	0.16 (0.09, 0.24)
rs1811698	1:150772613	0.8937
rs34579442	1:153899901	0.3363	0.11 (0.09, 0.12)
rs56103503	1:154980351	0.3876	0.11 (0.10, 0.13)
rs55664108	1:204556990	0.7157	0.18 (0.16, 0.20)
rs397982729	1:205731166	0.4769	0.06 (0.03, 0.10)
rs62106670	2:8597123	0.3791	0.07 (0.03, 0.11)
rs572944347	2:10138585	0.0977	0.06 (0.03, 0.09)
rs533351651	2:10756343	0.5271	0.13 (0.12, 0.15)
rs7255	2:20878820	0.5358	0.14 (0.13, 0.16)
rs7591218	2:43637998	0.6844	0.17 (0.15, 0.20)
rs58235267	2:63277843	0.4701	0.38 (0.34, 0.43)
rs74702681	2:66652885	0.0222	0.06 (0.03, 0.10)
rs2028900	2:85767735	0.4418	0.18 (0.16, 0.21)
rs11691517	2:111893096	0.7411	0.08 (0.07, 0.09)
rs114161133	2:173318244	0.0585	0.29 (0.26, 0.33)
rs34925593	2:174234547	0.4813	0.06 (0.02, 0.10)
rs59308963	2:202123487	0.729	0.05 (0.02, 0.09)
rs60079197	2:238358584	0.1857	0.08 (0.07, 0.10)
rs77559646	2:242135265	0.0237	0.68 (0.60, 0.77)
rs77482050	2:242139600	0.0145
rs62187431	2:242151791	0.166
rs7642887	3:87172632	0.497	0.34 (0.31, 0.39)
rs1283104	3:106962521	0.3788	0.05 (0.02, 0.10)
rs7639565	3:113277105	0.4367	0.19 (0.17, 0.22)
rs34834087	3:127948958	0.73	0.23 (0.21, 0.26)
rs7624084	3:141093285	0.4433	0.04 (0.01, 0.08)
rs182314334	3:152004202	0.8953	0.07 (0.05, 0.09)
rs142436749	3:169093100	0.0121	0.07 (0.03, 0.13)
rs57508070	3:170074374	0.8768	0.77 (0.66, 0.91)
rs61436251	3:170083629	0.2087
rs1894292	4:74349158	0.4848	0.24 (0.19, 0.30)
rs17804499	4:74442349	0.0534
rs2452593	4:95487714	0.7829	0.36 (0.32, 0.42)
rs6853490	4:95544718	0.4417
rs559060446	4:106064626	0.4077	0.38 (0.33, 0.43)
rs4449583	5:1284135	0.3395	2.63 (2.34, 3.00)
rs7705526	5:1285974	0.3329
rs2853677	5:1287194	0.581
rs11414507	5:1291331	0.8473
rs71595003	5:1292118	0.0313
rs199577062	5:1889346	0.3642	0.23 (0.21, 0.27)
rs10055386	5:44328731	0.3266	0.05 (0.02, 0.10)
rs10793821	5:133836209	0.5731	0.07 (0.05, 0.09)
rs76551843	5:169172133	0.9913	0.05 (0.02, 0.09)
rs6860868	5:172955855	0.4442	0.05 (0.03, 0.09)
rs4976790	5:177968915	0.1131	0.06 (0.02, 0.10)
rs2018336	6:11217897	0.2206	0.08 (0.07, 0.09)
rs5875234	6:30098259	0.2542	0.07 (0.06, 0.09)
rs12665339	6:30601232	0.1674	0.06 (0.02, 0.10)
rs3096702	6:32192331	0.6229	0.12 (0.06, 0.19)
rs3129859	6:32400939	0.3302
rs9296068	6:32988695	0.6513	0.05 (0.02, 0.10)
rs9469899	6:34793124	0.357	0.05 (0.02, 0.09)
rs10947980	6:41525739	0.2634	0.15 (0.14, 0.18)
rs4711748	6:43694598	0.225	0.05 (0.02, 0.09)
rs9443189	6:76495882	0.1429	0.05 (0.02, 0.09)
rs12209480	6:109279211	0.0903	0.06 (0.03, 0.10)
rs630045	6:117199790	0.3052	0.16 (0.14, 0.18)
rs570624213	6:153430305	0.4065	0.14 (0.13, 0.16)
rs2342478	6:160181878	0.1931	1.00 (0.88, 1.15)
rs4646284	6:160581543	0.2925
rs641990	6:160779134	0.5145
rs527510716	7:1944537	0.2408	0.07 (0.03, 0.12)
rs11452686	7:20414110	0.558	0.06 (0.03, 0.11)
rs12155172	7:20994491	0.78	0.17 (0.15, 0.19)
rs67152137	7:27975919	0.2373	0.33 (0.29, 0.37)
rs17621345	7:40875192	0.7413	0.10 (0.09, 0.12)
rs3037443	7:47486259	0.3459	0.09 (0.08, 0.10)
rs11763970	7:97817321	0.5384	0.27 (0.24, 0.31)
rs11135749	8:23440180	0.7211	0.76 (0.68, 0.87)
rs11782388	8:23525358	0.5701
rs11135910	8:25892142	0.1529	0.09 (0.08, 0.10)
rs1914295	8:127910317	0.6784	9.42 (8.22, 10.88)
rs1487240	8:128021752	0.7438
rs77541621	8:128077146	0.0243
rs190257175	8:128103466	0.9939
rs72725879	8:128103969	0.1855
rs5013678	8:128103979	0.7855
rs183373024	8:128104117	0.0069
rs78511380	8:128114146	0.9181
rs17464492	8:128342866	0.7163
rs6983267	8:128413305	0.5108
rs7812894	8:128520479	0.1056
rs12549761	8:128540776	0.8759
rs1048169	9:19055965	0.379	0.10 (0.08, 0.11)
rs17694493	9:22041998	0.1357	0.06 (0.04, 0.09)
rs10122495	9:34049779	0.3098	0.06 (0.02, 0.10)
rs138284905	9:110145833	0.7221	0.06 (0.03, 0.09)
rs1182	9:132576060	0.2198	0.06 (0.03, 0.09)
rs141536087	10:854691	0.15	0.09 (0.08, 0.11)
rs76934034	10:46082985	0.0826	0.10 (0.09, 0.11)
rs10993994	10:51549496	0.617	1.16 (1.03, 1.32)
rs1935581	10:90195149	0.6272	0.05 (0.02, 0.09)
rs12764219	10:104398895	0.2828	0.11 (0.10, 0.12)
rs7094871	10:114712154	0.5374	0.05 (0.02, 0.09)
rs1004934	10:122796182	0.3874	0.08 (0.07, 0.10)
rs11245446	10:126650696	0.3164	0.08 (0.07, 0.10)
rs1881502	11:1507512	0.1903	0.06 (0.02, 0.10)
rs7127900	11:2233574	0.8015	0.56 (0.50, 0.64)
rs61890184	11:7547587	0.1237	0.06 (0.02, 0.10)
rs59111863	11:47421962	0.4698	0.06 (0.02, 0.10)
rs533676902	11:58919922	0.0071	0.09 (0.06, 0.13)
rs2277283	11:61908440	0.3132	0.06 (0.04, 0.10)
rs12785905	11:66951965	0.0466	0.07 (0.03, 0.12)
rs4620729	11:68980335	0.4971	0.81 (0.72, 0.92)
rs11228580	11:69002342	0.1591
rs11290954	11:76260544	0.6761	0.08 (0.07, 0.10)
rs12285347	11:102396607	0.4507	0.15 (0.13, 0.17)
rs1800057	11:108143456	0.0234	0.06 (0.02, 0.11)
rs5794883	11:113700546	0.6987	0.12 (0.11, 0.14)
rs138466039	11:125054793	0.0089	0.09 (0.07, 0.12)
rs878987	11:134266372	0.1459	0.06 (0.02, 0.10)
rs2066827	12:12871099	0.7551	0.05 (0.03, 0.09)
rs10845938	12:14416918	0.5507	0.09 (0.07, 0.10)
rs4760607	12:48365265	0.9061	0.05 (0.02, 0.09)
rs10875943	12:49676010	0.2872	0.11 (0.10, 0.12)
rs147181250	12:53268073	0.1263	0.31 (0.28, 0.35)
rs7968403	12:65012824	0.6425	0.08 (0.07, 0.10)
rs5799921	12:90160530	0.6823	0.08 (0.07, 0.10)
rs10774740	12:114666202	0.3844	0.14 (0.12, 0.16)
rs7295014	12:133067989	0.3521	0.06 (0.03, 0.09)
rs7996468	13:73714290	0.7756	0.09 (0.07, 0.10)
rs1004030	14:23305649	0.5844	0.05 (0.02, 0.10)
rs11629412	14:37138294	0.5778	0.08 (0.07, 0.10)
rs566645858	14:53409931	0.1326	0.12 (0.11, 0.14)
rs7141529	14:69126744	0.499	0.06 (0.04, 0.08)
rs11158871	14:71091142	0.3152	0.06 (0.02, 0.10)
rs4924487	15:40922915	0.8125	0.06 (0.02, 0.10)
rs33984059	15:56385868	0.9775	0.06 (0.03, 0.10)
rs112293876	15:66764642	0.2885	0.07 (0.04, 0.09)
rs11863709	16:57654576	0.9597	0.08 (0.06, 0.09)
rs199737822	16:82178893	0.4397	0.06 (0.03, 0.11)
rs2474694	17:618039	0.3535	0.18 (0.16, 0.20)
rs28441558	17:7803118	0.0548	0.15 (0.13, 0.17)
rs142444269	17:30098749	0.7819	0.07 (0.04, 0.10)
rs3110641	17:36047417	0.778	1.27 (1.12, 1.45)
rs11649743	17:36074979	0.1945
rs10908278	17:36099952	0.5238
rs138213197	17:46805705	0.0022	1.91 (1.20, 2.85)
rs530923403	17:47398244	0.0759	0.09 (0.08, 0.10)
rs2680708	17:56456120	0.6061	0.05 (0.02, 0.10)
rs7222314	17:69104938	0.5258	0.71 (0.63, 0.81)
rs8093601	18:51772473	0.442	0.05 (0.02, 0.10)
rs28607662	18:53230859	0.0967	0.05 (0.02, 0.10)
rs12956892	18:56746315	0.3021	0.05 (0.02, 0.09)
rs11381388	18:60961193	0.4172	0.07 (0.03, 0.12)
rs10460109	18:73036165	0.4205	0.05 (0.02, 0.09)
rs9959454	18:76770820	0.2672	0.16 (0.14, 0.18)
rs11666569	19:17214073	0.7133	0.05 (0.02, 0.10)
rs118005503	19:32167803	0.9111	0.06 (0.03, 0.11)
rs11667256	19:38735804	0.5119	0.25 (0.22, 0.29)
rs11672691	19:41985587	0.7368	0.17 (0.15, 0.19)
rs61088131	19:42700947	0.8229	0.06 (0.02, 0.10)
rs266863	19:51355650	0.613	0.96 (0.85, 1.09)
rs62113212	19:51360840	0.0775
rs61752561	19:51361382	0.0413
rs11480453	20:31347512	0.6016	0.05 (0.02, 0.10)
rs17790938	20:49509184	0.0724	0.07 (0.06, 0.08)
rs6091758	20:52455205	0.4671	0.14 (0.13, 0.16)
rs397745119	20:61008583	0.4345	0.05 (0.02, 0.09)
rs1058319	20:62374389	0.1367	0.19 (0.17, 0.21)
rs145013758	21:42897136	0.0103	0.12 (0.10, 0.14)
rs1978060	22:19749525	0.6127	0.08 (0.06, 0.09)
rs9625483	22:28888939	0.0288	0.06 (0.02, 0.11)
rs6001723	22:40428706	0.2712	0.09 (0.08, 0.11)
rs5759167	22:43500212	0.4979	0.78 (0.69, 0.89)
rs909666	22:43525176	0.8533	0.78 (0.69, 0.89)
rs4830660	23:9807589	0.7117	0.05 (0.05, 0.06)
rs17321482	23:11482634	0.867	0.05 (0.05, 0.06)
rs11338635	23:51245276	0.6356	0.29 (0.25, 0.33)
rs5943724	23:52695895	0.368	0.08 (0.08, 0.10)
rs5919402	23:66865496	0.8451	0.04 (0.04, 0.05)
rs5937025	23:70142030	0.5226	0.05 (0.05, 0.06)
1Chromosome:position based on human genome build 37 (GRCh37).
2Allele frequency from OncoArray dataset.
3Blank cells refer to multiple independent signals within the same region.
